# Supplementary material for: Single-cell chromatin accessibility profiling of glioblastoma identifies an invasive cancer stem cell population associated with lower survival
Source: eLife. 2021 Jan 11;10:e64090. doi: 10.7554/eLife.64090 (PMC7847307; doi:10.7554/eLife.64090)
Supplement: Supplementary file 1. [file elife-64090-supp1.zip › Supplementary_Table1_Sample_Details.txt]

Sample	Sex	Age	GSC State
G549	F	68	Reactive
G564	M	79	Reactive
G566	M	59	Reactive
G583	M	51	Reactive
G729	F	72	Reactive
G797	M	42	Reactive
G498	F	38	Reactive
G551	F	39	Reactive
G571	M	71	Reactive
G577	F	62	Reactive
G584	M	49	Reactive
G594	M	73	Reactive
G719	M	64	Reactive
G523	M	56	Constructive
G620	M	55	Constructive
G800	F	78	Constructive
G799	F	67	Constructive
G489	M	50	Constructive
G648	M	33	Constructive
G702	M	41	Constructive
G706	M	72	Constructive
G744	M	22	Constructive
G361	F	53	Invasive
G411	M	62	Invasive
G567	F	79	Invasive
G613	F	36	Invasive
G705	M	54	Invasive
