# Supplementary material for: Single-cell chromatin accessibility profiling of glioblastoma identifies an invasive cancer stem cell population associated with lower survival
Source: eLife. 2021 Jan 11;10:e64090. doi: 10.7554/eLife.64090 (PMC7847307; doi:10.7554/eLife.64090)
Supplement: Supplementary file 2. [file elife-64090-supp2.zip]

Archive with 1 entries (1 files):
- Supplementary_Table2_Discriminating_ATAC_regions.txt
