# Supplementary material for: Single-cell chromatin accessibility profiling of glioblastoma identifies an invasive cancer stem cell population associated with lower survival
Source: eLife. 2021 Jan 11;10:e64090. doi: 10.7554/eLife.64090 (PMC7847307; doi:10.7554/eLife.64090)
Supplement: Supplementary file 2. [file elife-64090-supp2.zip › Supplementary_Table2_Discriminating_ATAC_regions.txt]

Chromosome	Start	End	GSC State
chr1	193507049	193507324	Reactive
chr1	240929013	240929671	Reactive
chr10	13983966	13984501	Reactive
chr10	17167341	17167886	Reactive
chr10	57235825	57236192	Reactive
chr10	69532713	69533270	Reactive
chr11	35867425	35867809	Reactive
chr11	39690143	39690602	Reactive
chr11	75401162	75401402	Reactive
chr11	95218615	95219294	Reactive
chr12	13744976	13745489	Reactive
chr12	15832117	15832653	Reactive
chr12	79273872	79274157	Reactive
chr13	27653421	27654238	Reactive
chr13	27721670	27722131	Reactive
chr13	41266953	41267480	Reactive
chr13	67674884	67675309	Reactive
chr13	81707199	81707529	Reactive
chr13	114610627	114611155	Reactive
chr15	36760795	36761426	Reactive
chr15	71353255	71353654	Reactive
chr15	71606121	71606417	Reactive
chr16	13827283	13827905	Reactive
chr16	59009067	59009339	Reactive
chr16	60336080	60336663	Reactive
chr16	64274294	64274816	Reactive
chr16	71053223	71053423	Reactive
chr16	71815587	71815979	Reactive
chr16	87480893	87481587	Reactive
chr17	11684270	11684810	Reactive
chr19	30979014	30979344	Reactive
chr2	43708043	43708243	Reactive
chr2	79944392	79945017	Reactive
chr2	146795059	146795509	Reactive
chr2	150673816	150674267	Reactive
chr2	166477598	166478109	Reactive
chr2	210179407	210179861	Reactive
chr2	235308605	235308852	Reactive
chr2	238670955	238671298	Reactive
chr2	240085635	240086473	Reactive
chr2	242631921	242632179	Reactive
chr21	27465379	27465997	Reactive
chr22	32172295	32172511	Reactive
chr3	13539028	13539244	Reactive
chr3	45528541	45528848	Reactive
chr3	46524416	46524976	Reactive
chr3	52595042	52595387	Reactive
chr3	99203802	99204062	Reactive
chr3	161752064	161752566	Reactive
chr3	175682797	175683206	Reactive
chr3	196548791	196549367	Reactive
chr4	5278462	5279266	Reactive
chr4	5506266	5506610	Reactive
chr4	72436164	72436899	Reactive
chr4	77957198	77957717	Reactive
chr4	138572232	138572694	Reactive
chr4	138628769	138629111	Reactive
chr4	139523749	139524223	Reactive
chr4	185815002	185815445	Reactive
chr5	95962545	95963055	Reactive
chr5	130950698	130951292	Reactive
chr6	18613576	18613997	Reactive
chr6	19479190	19479720	Reactive
chr6	19669328	19669895	Reactive
chr6	21826189	21826690	Reactive
chr6	68431146	68431611	Reactive
chr6	83216193	83216697	Reactive
chr6	101893227	101893922	Reactive
chr6	102278407	102279014	Reactive
chr6	156656039	156656371	Reactive
chr6	163248710	163248910	Reactive
chr6	169414276	169415020	Reactive
chr7	9648198	9648592	Reactive
chr7	29609314	29609604	Reactive
chr7	67503541	67504274	Reactive
chr7	121722749	121723235	Reactive
chr7	135091673	135092002	Reactive
chr7	153474006	153474473	Reactive
chr8	7622620	7622826	Reactive
chr8	11973215	11973704	Reactive
chr8	30823761	30824600	Reactive
chr8	53592985	53593616	Reactive
chr8	122989025	122989442	Reactive
chr9	2787017	2787542	Reactive
chr9	76065949	76066352	Reactive
chrX	4969747	4970502	Reactive
chrX	21430999	21431405	Reactive
chrX	32959028	32959770	Reactive
chrX	66911977	66912447	Reactive
chrX	122658909	122659631	Reactive
chrX	139587097	139587496	Reactive
chrX	145604772	145605275	Reactive
chr1	157536259	157536638	Constructive
chr1	200796242	200796549	Constructive
chr1	206485251	206485587	Constructive
chr1	218667648	218668284	Constructive
chr10	10173957	10174392	Constructive
chr10	24885300	24885500	Constructive
chr10	27990811	27991353	Constructive
chr10	57976678	57976949	Constructive
chr10	81169241	81169966	Constructive
chr10	123902966	123903166	Constructive
chr11	25122553	25122850	Constructive
chr12	21477478	21478015	Constructive
chr12	60916478	60916810	Constructive
chr12	87275323	87275529	Constructive
chr12	95434698	95435094	Constructive
chr13	58492145	58492661	Constructive
chr13	84413115	84413753	Constructive
chr13	98985635	98986226	Constructive
chr14	37984756	37985490	Constructive
chr14	39921910	39922443	Constructive
chr14	83140770	83141038	Constructive
chr14	85427876	85428529	Constructive
chr15	28453763	28454234	Constructive
chr16	89790097	89790730	Constructive
chr17	8235946	8236405	Constructive
chr18	13660581	13660869	Constructive
chr18	29755255	29755724	Constructive
chr18	37373410	37373879	Constructive
chr18	37759673	37760167	Constructive
chr18	39958856	39959160	Constructive
chr18	46366955	46367194	Constructive
chr18	62609439	62610282	Constructive
chr18	63709622	63709890	Constructive
chr2	100516955	100517482	Constructive
chr2	102015481	102015767	Constructive
chr2	106248427	106248737	Constructive
chr2	125711308	125711741	Constructive
chr2	150858792	150859396	Constructive
chr2	151958657	151959053	Constructive
chr2	172896285	172896962	Constructive
chr21	22391179	22391713	Constructive
chr3	26495924	26496336	Constructive
chr3	43434148	43434752	Constructive
chr3	95736326	95736747	Constructive
chr3	165496252	165496592	Constructive
chr3	176279968	176280545	Constructive
chr3	191070764	191071220	Constructive
chr4	32487589	32488114	Constructive
chr4	33081837	33082473	Constructive
chr4	33439083	33439444	Constructive
chr4	34802689	34802990	Constructive
chr4	34966171	34966699	Constructive
chr4	40988196	40988856	Constructive
chr4	41367551	41368156	Constructive
chr4	45349009	45349461	Constructive
chr4	48909642	48910197	Constructive
chr4	57625240	57625959	Constructive
chr4	61688758	61689191	Constructive
chr4	113998717	113999230	Constructive
chr4	116894156	116894422	Constructive
chr4	121987244	121987444	Constructive
chr4	132799603	132799862	Constructive
chr4	150960882	150961387	Constructive
chr4	151287553	151288135	Constructive
chr4	158423797	158424216	Constructive
chr5	21341914	21342283	Constructive
chr5	29964198	29964402	Constructive
chr5	66361098	66361540	Constructive
chr6	14501348	14501858	Constructive
chr6	68789928	68790229	Constructive
chr6	70059661	70060136	Constructive
chr6	128559350	128559763	Constructive
chr7	64593588	64593803	Constructive
chr7	83669497	83670136	Constructive
chr8	1865549	1866009	Constructive
chr8	94836148	94836549	Constructive
chr8	113279791	113280513	Constructive
chr8	130419447	130420073	Constructive
chr9	37251454	37251981	Constructive
chrX	14044203	14044610	Constructive
chrX	15672186	15672389	Constructive
chrX	17474547	17475073	Constructive
chrX	46460613	46461299	Constructive
chrX	48968639	48969247	Constructive
chrX	74581556	74582075	Constructive
chrX	82610502	82610989	Constructive
chrX	104818230	104818906	Constructive
chrX	113125851	113126165	Constructive
chrX	137595333	137595833	Constructive
chrX	141821136	141821620	Constructive
chrX	149735037	149735717	Constructive
chrX	150408261	150408700	Constructive
chr1	1672404	1672860	invasive
chr1	6043031	6043834	invasive
chr1	9271396	9271931	invasive
chr1	25646764	25647337	invasive
chr1	83629684	83630253	invasive
chr1	88335212	88335642	invasive
chr1	148231749	148232013	invasive
chr1	213458039	213458241	invasive
chr1	224615049	224615475	invasive
chr10	6740285	6740732	invasive
chr10	28378389	28378743	invasive
chr10	53141105	53141634	invasive
chr10	70425969	70426496	invasive
chr10	88395240	88395493	invasive
chr10	96140648	96141124	invasive
chr10	96545099	96545302	invasive
chr10	101680641	101680969	invasive
chr10	103699014	103699401	invasive
chr10	110152759	110153243	invasive
chr10	123715994	123716561	invasive
chr11	78507963	78508422	invasive
chr12	24191833	24192386	invasive
chr12	32425978	32426528	invasive
chr13	110351107	110351532	invasive
chr14	34706207	34706666	invasive
chr14	79072393	79072962	invasive
chr14	93725213	93725851	invasive
chr14	98955410	98955974	invasive
chr16	25024029	25024364	invasive
chr16	54114461	54114967	invasive
chr17	6775435	6775890	invasive
chr18	32347582	32348134	invasive
chr19	38530609	38531173	invasive
chr2	24925574	24926120	invasive
chr2	75815004	75815631	invasive
chr2	112732631	112733180	invasive
chr2	151352448	151353183	invasive
chr2	176796460	176796949	invasive
chr2	204443716	204444254	invasive
chr2	222536277	222536708	invasive
chr2	227517179	227517411	invasive
chr2	236179679	236179906	invasive
chr2	238374170	238374819	invasive
chr21	31019598	31020028	invasive
chr3	11497539	11497811	invasive
chr3	42086547	42086838	invasive
chr3	48821790	48822453	invasive
chr3	61560332	61560959	invasive
chr3	69082652	69082949	invasive
chr3	132586949	132587182	invasive
chr4	11531170	11531917	invasive
chr5	1608419	1608780	invasive
chr5	57614263	57614721	invasive
chr5	107304570	107305153	invasive
chr5	123919441	123919963	invasive
chr6	15443384	15443584	invasive
chr6	16318799	16319128	invasive
chr6	21873740	21874289	invasive
chr6	44414623	44415036	invasive
chr6	98289599	98290082	invasive
chr6	99318764	99319385	invasive
chr6	119188222	119188820	invasive
chr6	161636231	161636721	invasive
chr6	170089229	170089886	invasive
chr9	20732072	20732617	invasive
chr9	21294230	21294663	invasive
chr9	21549115	21549940	invasive
chr9	21616195	21616551	invasive
chr9	21677644	21678345	invasive
chr9	21681691	21681908	invasive
chr9	21682997	21683235	invasive
chr9	21684852	21685403	invasive
chr9	21728715	21729266	invasive
chr9	21771140	21771675	invasive
chr9	21801998	21803763	invasive
chr9	21831941	21832490	invasive
chr9	21836278	21837172	invasive
chr9	21856281	21856852	invasive
chr9	21904338	21905265	invasive
chr9	24602747	24603323	invasive
chr9	69883050	69883399	invasive
chr9	84046439	84047089	invasive
chr9	97040823	97041471	invasive
chr9	123464396	123464612	invasive
chrX	16462407	16462915	invasive
chrX	20288541	20288943	invasive
chrX	45338965	45339668	invasive
chrX	45556874	45557288	invasive
chrX	51311394	51311974	invasive
chrX	66834275	66834538	invasive
chrX	117668689	117669073	invasive
chrX	130751211	130751703	invasive
